# Supplementary material for: Beyond Participation: Evaluating the Role of Patients in Designing Oncology Clinical Trials
Source: Curr Oncol. 2023 Sep 8;30(9):8310–27. doi: 10.3390/curroncol30090603 (PMC10527717; doi:10.3390/curroncol30090603)
Supplement: Supplementary file 1 [file curroncol-30-00603-s001.zip]

Archive with 1 entries (1 files):
- curroncol-2585382-supplementary.pdf
